# Supplementary material for: Source Apportionment of Fine Particulate Matter during the Day and Night in Lanzhou, NW China
Source: Int J Environ Res Public Health. 2022 Jun 9;19(12):7091. doi: 10.3390/ijerph19127091 (PMC9222658; doi:10.3390/ijerph19127091)
Supplement: Supplementary file 1 [file ijerph-19-07091-s001.zip]

Archive with 1 entries (1 files):
- ijerph-1712778-supplementary.pdf
